# Supplementary material for: Pentagalloylglucose Inhibits Melanogenesis via Suppression of MITF Signaling Pathway
Source: Int J Mol Sci. 2025 May 19;26(10):4861. doi: 10.3390/ijms26104861 (PMC12112744; doi:10.3390/ijms26104861)
Supplement: Supplementary file 1 [file ijms-26-04861-s001.zip]

Archive with 1 entries (1 files):
- ijms-3593851-supplementary.pdf
